# Supplementary material for: Towards Understanding Long COVID: SARS-CoV-2 Strikes the Host Cell Nucleus
Source: Pathogens. 2023 Jun 6;12(6):806. doi: 10.3390/pathogens12060806 (PMC10301789; doi:10.3390/pathogens12060806)
Supplement: Supplementary file 1 [file pathogens-12-00806-s001.zip]

Archive with 2 entries (1 files):
- Supplementary Material/
- Supplementary Material/Supplementary Material File S1.pdf
